# Supplementary material for: Host response to cholestyramine can be mediated by the gut microbiota
Source: Microbiome Res Rep. 2024 Jul 11;3(4):40. doi: 10.20517/mrr.2023.82 (PMC11684918; doi:10.20517/mrr.2023.82)
Supplement: Supplementary file 2 [file mrr-3-4-40-SupplementaryMaterials.xlsx]

## Sheet: Suppl. Table 1
	ASV 1							Notes	ASV 49							Notes
	Kingdom	Phylum	Class	Order	Family	Genus	Species		Kingdom	Phylum	Class	Order	Family	Genus	Species
Silva alignment followed by BLAST taxonomy	Bacteria	Bacteroidota	Bacteroidia	Bacteroidales	Muribaculaceae	Muribaculaceae	uncultured_bacterium		Bacteria	Firmicutes	Clostridia	Lachnospirales	Lachnospiraceae	uncultured	uncultured_bacterium
Greengenes 13_8 99% pretrained Naïve-Bayes classifier	Bacteria	Bacteroidetes	Bacteroidia	Bacteroidales	S24-7 [author note: S24-7 has recently been described as Muribaculaceae]				Bacteria	Firmicutes	Clostridia	Clostridiales
Silva 138 99% pretrained Naïve-Bayes classifier	Bacteria	Bacteroidota	Bacteroidia	Bacteroidales	Muribaculaceae	Muribaculaceae			Bacteria	Firmicutes	Clostridia	Lachnospirales	Lachnospiraceae
SINA ACT (online tool) - Silva	Bacteria	Bacteroidota	Bacteroidia	Bacteroidales	Muribaculaceae				Bacteria	Firmicutes	Clostridia	Clostridiales	Lachnospiraceae	Acetatifactor
SINA ACT (online tool) - RDP	Bacteria	Bacteroidetes	Bacteroidia	Bacteroidales	Porphyromonadaceae	unclassified_"Porphyromonadaceae"			Bacteria	Firmicutes	Clostridia	Lachnospirales	Lachnospiraceae	uncultured
BLAST (online)	Bacteria	Bacteroidetes	Bacteroidia	Bacteroidales	Muribaculaceae	Muribaculum	intestinale	93.33% identity, e-value = 1e-84	Bacteria	Firmicutes	Clostridia	Clostridiales	Lachnospiraceae	Acetatifactor	muris	91.94% identity, e-value = 1e-79
ASV 1 consensus sequence used for BLAST	TCCGGATTTATTGGGTTTAAAGGGTGCGTAGGCGGACAGTTAAGTCAGCGGTAAAATTGAGAGGCTCAACCTCTTCCCGCCGTTGAAACTGATTGTCTTGAGTGGGCGAGAAGTATGCGGAATGCGTGGTGTAGCGGTGAAATGCATAGATATCACGCAGAACTCCGATTGCGAAGGCAGCATACCGGCGCCCAACTGACGCTGAAGCAC
ASV 49 consensus sequence used for BLAST	TCCGGATTCACTGGGTGTAAAGGGAGCGTAGACGGCCATGCAAGCCAGGGGTGAAAGCCCGGGGCCCAACCCCGGGACTGCCCTTGGAACTGCATGGCTGGAGTGCGGGAGGGGCAGGCGGAATTCCTGGTGTAGCGGTGAAATGCGTAGATATCAGGAGGAACACCGGCGGCGAAGGCGGCCTGCTGGACCGCGACTGACGTTGAGGCT

## Sheet: Suppl. Table 2
	WD v ND p-value	WD+Ch vs WD p-value	Expt1 avg ND	Expt1 avg WD	Expt1 avg WD+Ch	Expt2 avg ND	Expt2 avg WD	Expt2 avg WD+Ch
Fed glucose	0.000382511	0.00140845	142.6	177.4	167.4	146	174.6	128.4
Body weight	9.08256e-05	0.5	32.7	43.84	45.5	34.02	45.72	42.8
Fasting glucose	5.41254e-06	0.00257109	130	201.8	177.2	141.6	181.4	152.4
Glucose (15 min)	0.000501778	0..0205	303	390	394.4	321.6	419.2	343.6
Glucose (30 min)	0.00010551	0.00734482	245.4	388.2	334	258.4	404.6	326.6
Glucose (60 min)	9.08256e-05	0.0319	177.4	266.8	252.8	160	311	248.2
Glucose (120 min)	0.000216555	0.0205107	147	208.8	174.2	122.4	193.4	157
Fasting insulin	0.0315064	0.439892	1.25259	2.15111	1.90831	2.08451	2.05124	2.16414
GTT-AUC	5.41254e-06	0.00228555	23434.8	34368.2	31362.2	22572.2	36549.4	29524.8
Serum cholesterol	0.00029003	0.113151	124.188	180.902	166.561	145.632	202.316	178.639
Epididymal fat	0.000752344	0.00860777	3.64009	5.65942	4.61211	3.89602	4.65052	3.94491
fgf15-ileum	0.325569	1.08251e-05	1.77019	2.58386	0.440163	1.59079	1.74524	0.312161
gcg-ileum	0.879784	0.00684146	1.43845	1.21865	1.98255	1.28479	1.5478	2.34878
shp-ileum	0.352681	7.57756e-05	4.31249	7.91585	1.00277	5.43086	4.56657	1.3852
fxr-liver	0.00287947	0.0892096	1.20272	2.25123	1.81168	1.58447	2.11867	1.69645
shp-liver	0.0432571	0.00359789	1.50466	1.18137	0.638087	1.54146	1.04188	0.45496
cyp7a1-liver	0.10398	0.000181651	0.29561	0.512933	3.12162	0.722012	0.665174	2.91232
tgr5-ileum	0.25666	0.911797	1.27684	1.50523	2.04146	1.90289	2.08812	1.87669
tgr5-liver	0.0288056	0.545199	0.690209	1.1961	0.943638	0.972366	1.51397	1.46973
fxr-ileum	0.684211	0.739364	1.07638	1.06219	1.2668	1.2814	1.37924	1.2443

## Sheet: Suppl. Table 3
	Experiment 1								Experiment 2
	WD vs ND				WD+Ch vs WD				WD vs ND				WD+Ch vs WD				Consistent fold change?		Average p-value (only for consistent fold change direction)		Fisher's p-value (only for consistent fold change direction)			LN values for Fisher		Fisher (regardlesss of consistency)
	Mann-Whitney p-value	FDR	Fold change	Fold change direction	Mann-Whitney p-value	FDR	Fold change	Fold change direction	Mann-Whitney p-value	FDR	Fold change	Fold change direction	Mann-Whitney p-value	FDR	Fold change	Fold change direction	WD vs ND	Chol+WD vs WD	WD vs ND	Chol+WD vs WD	WD vs ND	Chol+WD vs WD		WD vs ND	Chol+WD vs WD	WD vs ND	Chol+WD vs WD
f__Anaeroplasmataceae	0.007495	0.071429	NA	NA	0.007495	0.028571	NA	NA	NA	NA	NA	NA	0.007495	0.025132	NA	NA	NA	NA	NA	NA	NA	NA		9.78704	19.5741	0.0441719	0.000605962
f__Unknown	0.0079365	0.071429	1.44595	1	0.0079365	0.028571	0.639472	-1	0.095238	0.26984	1.54724	1	0.54762	0.6503	0.882546	-1	1	1	0.0515873	0.277778	0.00618869	0.0279827		14.3753	10.8769	0.00618869	0.0279827
f__Muribaculaceae	0.015873	0.095238	0.585024	-1	0.031746	0.071429	0.536943	-1	0.095238	0.26984	0.69787	-1	0.0079365	0.025132	0.131539	-1	1	1	0.0555555	0.0198413	0.0113295	0.0023397		12.989	16.5725	0.0113295	0.0023397
f__Streptococcaceae	0.055556	0.2	1.87617	1	0.84127	0.89076	0.998263	-1	0.095238	0.26984	1.7427	1	1	1	1.01312	1	1	0	0.075397	Not consistent	0.0330253	Not consistent		10.4835	0.345685	0.0330253	0.986677
f__Staphylococcaceae	0.074639	0.22392	9.08602	1	0.16124	0.26384	0.226036	-1	1	1	0.450644	-1	1	1	0.895238	-1	0	1	Not consistent	0.58062	Not consistent	0.455481		5.19018	3.64972	0.268334	0.455481
f__Enterobacteriaceae	0.13879	0.35689	2.57241	1	0.30952	0.42857	0.836461	-1	1	1	1.06061	1	0.090688	0.18095	2.16071	1	1	0	0.569395	Not consistent	0.412872	Not consistent		3.94959	7.14613	0.412872	0.128365
f__Enterococcaceae	0.17971	0.40435	NA	NA	0.44069	0.5666	0.142759	-1	0.5179	0.84632	0.704837	-1	0.23932	0.32479	0.317927	-1	NA	1	NA	0.340005	NA	0.342698		4.74877	4.49873	0.31406	0.342698
f__Lachnospiraceae	0.22222	0.44444	0.879047	-1	0.0079365	0.028571	3.59782	1	0.095238	0.26984	1.22513	1	0.0079365	0.025132	9.01093	1	0	1	Not consistent	0.0079365	Not consistent	0.000672244		7.71093	19.3451	0.10276	0.000672244
f__Mogibacteriaceae	0.30952	0.55714	0.76546	-1	0.54762	0.65714	1.12215	1	0.22222	0.53968	1.80054	1	0.095238	0.18095	0.362548	-1	0	0	Not consistent	Not consistent	Not consistent	Not consistent		5.35364	5.9071	0.252897	0.206194
f__Peptostreptococcaceae	0.42063	0.68831	1.08662	1	0.22222	0.33333	1.30344	1	1	1	0.873692	-1	0.22222	0.32479	1.88539	1	0	1	Not consistent	0.22222	Not consistent	0.197931		1.732	6.01635	0.784896	0.197931
f__Dehalobacteriaceae	0.54762	0.73109	1.06836	1	1	1	0.954919	-1	0.095238	0.26984	1.24361	1	0.0079365	0.025132	0.318758	-1	1	1	0.321429	0.503968	0.206194	0.0463197		5.9071	9.67257	0.206194	0.0463197
f__Clostridiaceae	0.69048	0.73109	1.21217	1	0.15079	0.26384	2.26046	1	0.84127	1	1.33716	1	0.015873	0.043084	2.34764	1	1	1	0.765875	0.0833315	0.896421	0.0168382		1.08642	12.07	0.896421	0.0168382
f__Coriobacteriaceae	0.69048	0.73109	1.21728	1	0.095238	0.19048	0.375615	-1	1	1	0.983678	-1	0.13879	0.23973	0.375369	-1	0	1	Not consistent	0.117014	Not consistent	0.0704017		0.740737	8.65234	0.946212	0.0704017
f__Erysipelotrichaceae	0.69048	0.73109	1.30561	1	0.0079365	0.028571	0.264414	-1	0.54762	0.84632	1.63214	1	1	1	1.12918	1	1	0	0.61905	Not consistent	0.745859	Not consistent		1.94508	9.67257	0.745859	0.0463197
f__Lactobacillaceae	0.69048	0.73109	1.61577	1	0.84127	0.89076	1.02392	1	0.095238	0.26984	2.61647	1	0.30952	0.39206	1.50862	1	1	1	0.392859	0.575395	0.244742	0.610764		5.44349	2.69115	0.244742	0.610764
f__Turicibacteraceae	0.69048	0.73109	0.860954	-1	0.015873	0.040816	2.98255	1	0.84127	1	0.978377	-1	0.0079365	0.025132	5.2958	1	1	1	0.765875	0.0119048	0.896421	0.00125717		1.08642	17.9588	0.896421	0.00125717
f__Ruminococcaceae	1	1	1.01885	1	0.0079365	0.028571	0.61887	-1	0.42063	0.79453	1.07534	1	0.0079365	0.025132	0.660145	-1	1	1	0.710315	0.0079365	0.784896	0.000672244		1.732	19.3451	0.784896	0.000672244
