# Supplementary material for: Host response to cholestyramine can be mediated by the gut microbiota
Source: Microbiome Res Rep. 2024 Jul 11;3(4):40. doi: 10.20517/mrr.2023.82 (PMC11684918; doi:10.20517/mrr.2023.82)
Supplement: Supplementary file 3 — Supplementary Materials [file mrr-3-4-40-SupplementaryMaterials.zip]

Archive with 2 entries (2 files):
- mrr2082-SupplementaryMaterials.pdf
- mrr2082-SupplementaryMaterials.xlsx
